# Supplementary material for: Designing and Evaluating a Portable UV-LED Vane Trap to Expedite Arthropod Biodiversity Discovery
Source: Insects. 2024 Jan 1;15(1):21. doi: 10.3390/insects15010021 (PMC10816512; doi:10.3390/insects15010021)
Supplement: Supplementary file 1 [file insects-15-00021-s001.zip]

Archive with 2 entries (2 files):
- Figures S1 and S2.pdf
- Tables S1-S3.xlsx
