# Supplementary material for: Designing and Evaluating a Portable UV-LED Vane Trap to Expedite Arthropod Biodiversity Discovery
Source: Insects. 2024 Jan 1;15(1):21. doi: 10.3390/insects15010021 (PMC10816512; doi:10.3390/insects15010021)
Supplement: Supplementary file 1 [file insects-15-00021-s001.zip › Tables S1-S3.xlsx]

## Sheet: Table S1
Table S1. Estimated cost per trap and product details.
Product	KRW/unit	Unit	For 8	Total (KRW)	Total (USD)
UV LED bar 5V	20000	2.5m	1	20000	15.3846
LED extention connector	700	1ea	16	11200	8.61538
USB Switch	1900	1ea	8	15200	11.6923
Portable charger (10000Ma)	12000	1ea	8	96000	73.8462
Plastic box	4500	1ea	8	36000	27.6923
Polypropylene Danpla Sheet	10000	1800*900	1	10000	7.69231
Double sided Acrylic tape	2000	1ea	1	2000	1.53846
				Total for 8	146.462
				Total for 1	18.3077

## Sheet: Table S2
Table S2. Detailed information on collection sites and the number of insect orders collected.
No.	Site No.	Date	Country	Locality	GPS	Habitat type	Trap installed	Insects collected
								Coleoptera	Lepidoptera	Diptera	Hymenoptera	Trichoptera	Neuroptera	Archaeognatha	Hemiptera	Orthoptera	Blattodea	Dermaptera	Ephemeroptera
1	1	8.vi.2022	Korea	Daeheungsa, Haenam-gun, Jeollanam-do	34.2848, 126,3651	Forest	On the ground	9	26	12	0	37	0	0	2	0	0	0	0
2	1	8.vi.2022	Korea	Daeheungsa, Haenam-gun, Jeollanam-do	34.2848, 126,3651	Forest	On the ground	2	48	7	0	21	0	0	0	0	0	0	0
3	2	11.vi.2022	Korea	Yeoseodo, Wando-gun, Jeollanam-do	33.5846, 126.5517	Forest	Hung on a tree	20	196	113	8	0	1	0	1	0	0	0	0
4	2	11.vi.2022	Korea	Yeoseodo, Wando-gun, Jeollanam-do	33.5846, 126.5517	Forest	Hung on a tree	16	364	8	3	0	0	0	2	0	0	0	0
5	3	12.vi.2022	Korea	Pasture, Gyorae, Jeju-si, Jeju-do	33.2557, 126.4011	Grassland	On the ground	23	7	17	0	0	0	0	0	0	0	0	0
6	3	12.vi.2022	Korea	Pasture, Gyorae, Jeju-si, Jeju-do	33.2557, 126.4011	Grassland	On the ground	22	4	10	0	0	0	0	3	0	0	0	0
7	4	12.vi.2022	Korea	Near Pasture, Gyorae, Jeju-si, Jeju-do	33.2541, 126.3944	Grassland	Hung on a tree	11	152	17	0	0	0	0	0	0	0	0	0
8	4	12.vi.2022	Korea	Near Pasture, Gyorae, Jeju-si, Jeju-do	33.2541, 126.3944	Grassland	On the ground	15	40	21	2	0	0	0	0	1	0	0	0
9	5	12.vi.2022	Korea	Forest trail, Gyorae, Jeju-si, Jeju-do	33.2621, 126.4007	Forest	Hung on a tree	11	121	4	2	1	0	0	0	0	0	0	0
10	5	12.vi.2022	Korea	Forest trail, Gyorae, Jeju-si, Jeju-do	33.2621, 126.4007	Forest	On the ground	18	144	0	3	0	1	0	0	0	0	0	0
11	5	12.vi.2022	Korea	Forest trail, Gyorae, Jeju-si, Jeju-do	33.2621, 126.4007	Forest	Hung on a tree	5	47	5	6	0	0	0	0	0	0	0	0
12	5	12.vi.2022	Korea	Forest trail, Gyorae, Jeju-si, Jeju-do	33.2621, 126.4007	Forest	On the ground	25	102	6	0	1	0	0	0	0	0	0	0
13	6	20.vi.2022	Korea	Odaesan, Pyeongchang-gun, Gangwon-do	37.4558, 128.3441	Forest	On the ground	81	312	31	0	16	0	0	0	0	0	0	0
14	6	20.vi.2022	Korea	Odaesan, Pyeongchang-gun, Gangwon-do	37.4558, 128.3441	Forest	On the ground	27	461	9	2	38	4	0	7	0	0	0	0
15	6	20.vi.2022	Korea	Odaesan, Pyeongchang-gun, Gangwon-do	37.4558, 128.3441	Forest	On the ground	16	146	42	18	42	0	0	16	4	0	0	0
16	6	20.vi.2022	Korea	Odaesan, Pyeongchang-gun, Gangwon-do	37.4558, 128.3441	Forest	On the ground	52	178	34	9	18	0	0	4	0	0	0	0
17	7	5.viii.2022	Korea	Hwasoon gotjawal, Seogwipo-si, Jeju-do	33.1548, 126.1950	Grassland	On the ground	271	37	17	4	32	1	0	3	1	0	0	0
18	7	6.viii.2022	Korea	Hwasoon gotjawal, Seogwipo-si, Jeju-do	33.1548, 126.1950	Grassland	On the ground	451	21	8	0	20	0	0	8	2	0	0	0
19	8	5.viii.2022	Korea	Hwasoon gotjawal, Seogwipo-si, Jeju-do	33.1552, 126.1954	Forest	On the ground	186	147	61	9	0	0	0	8	0	0	0	0
20	8	6.viii.2022	Korea	Hwasoon gotjawal, Seogwipo-si, Jeju-do	33.1552, 126.1954	Forest	On the ground	91	34	43	7	0	0	2	3	1	0	0	0
21	9	5.viii.2022	Korea	Hwasoon gotjawal, Seogwipo-si, Jeju-do	33.1549, 126.1951	Grassland	On the ground	112	93	21	2	0	0	0	13	0	0	0	0
22	9	6.viii.2022	Korea	Hwasoon gotjawal, Seogwipo-si, Jeju-do	33.1549, 126.1951	Grassland	On the ground	362	54	15	0	0	0	0	24	3	0	0	0
23	10	22.xi.2022	Laos	Nong Luang village, Paksong	15.090949, 106.209412	Forest	On the ground	8	187	14	21	5	0	0	4	5	5	0	0
24	10	23.xi.2022	Laos	Nong Luang village, Paksong	15.090949, 106.209412	Forest	On the ground	7	117	9	24	13	1	0	23	7	1	0	0
25	10	24.xi.2022	Laos	Nong Luang village, Paksong	15.090949, 106.209412	Forest	On the ground	5	45	11	13	3	0	0	29	2	0	0	0
26	10	25.xi.2022	Laos	Nong Luang village, Paksong	15.090949, 106.209412	Forest	On the ground	3	98	7	18	7	0	0	39	4	0	1	0
27	10	26.xi.2022	Laos	Nong Luang village, Paksong	15.090949, 106.209412	Forest	On the ground	3	54	33	19	2	0	0	14	5	1	1	0
28	11	22.xi.2022	Laos	Nong Luang village, Paksong	15.089799, 106.210781	Grassland	On the ground	5	63	37	25	11	1	0	15	18	1	1	0
29	11	23.xi.2022	Laos	Nong Luang village, Paksong	15.089799, 106.210781	Grassland	On the ground	3	48	36	29	15	0	0	24	35	0	0	0
30	11	24.xi.2022	Laos	Nong Luang village, Paksong	15.089799, 106.210781	Grassland	On the ground	2	22	29	32	6	0	0	8	14	0	1	0
31	11	25.xi.2022	Laos	Nong Luang village, Paksong	15.089799, 106.210781	Grassland	On the ground	1	31	46	5	13	0	0	16	30	0	0	0
32	11	26.xi.2022	Laos	Nong Luang village, Paksong	15.089799, 106.210781	Grassland	On the ground	3	18	27	11	13	0	0	12	19	0	0	0
33	12	22.xi.2022	Laos	Nong Luang village, Paksong	15.091424, 106.209548	Waterside	On the ground	3	23	21	28	24	0	0	7	15	0	0	0
34	12	23.xi.2022	Laos	Nong Luang village, Paksong	15.091424, 106.209548	Waterside	On the ground	1	23	5	15	18	0	0	6	1	0	0	2
35	12	24.xi.2022	Laos	Nong Luang village, Paksong	15.091424, 106.209548	Waterside	On the ground	2	10	21	28	10	0	0	4	7	0	0	0
36	12	25.xi.2022	Laos	Nong Luang village, Paksong	15.091832, 106.211018	Waterside	On the ground	3	10	28	8	15	0	0	13	17	0	0	0
37	12	26.xi.2022	Laos	Nong Luang village, Paksong	15.091832, 106.211018	Waterside	On the ground	1	11	15	5	16	0	0	3	7	0	0	0
						Number of insects collected by order		1876	3494	840	356	397	9	2	311	198	8	4	2
						Percentage		25.0233	46.6053	11.2045	4.74857	5.29545	0.120048	0.0266773	4.14833	2.64106	0.106709	0.0533547	0.0266773

## Sheet: Table S3
Table S3. Comparison with similar traps and their effectiveness.
Name	Price/unit	Price	Robustness	Installment	Weight	Volume	Reference	Reference in detail
PFLT	18.3077	O	O	O	O	O	This study	This study
LED-based funnel trap	28.5	O	X	X	O	X	White et al., 2016	White, P. J., Glover, K., Stewart, J., & Rice, A. (2016). The technical and performance characteristics of a low-cost, simply constructed, black light moth trap. Journal of insect science, 16(1), 25.
Downdraft Blacklight (UV) Trap	218	X	O	X	X	X	John W. Hock Company	https://www.johnwhock.com/products/mosquito-sandfly-traps/downdraft-blacklight-uv-trap/
BioQuip 2815U/A MVT 12 W Trap	214.3	X	O	O	X	X	White et al., 2016	White, P. J., Glover, K., Stewart, J., & Rice, A. (2016). The technical and performance characteristics of a low-cost, simply constructed, black light moth trap. Journal of insect science, 16(1), 25.
LepTraps MVT 15 W Trap	661.75	X	O	O	X	X	White et al., 2016	White, P. J., Glover, K., Stewart, J., & Rice, A. (2016). The technical and performance characteristics of a low-cost, simply constructed, black light moth trap. Journal of insect science, 16(1), 25.
Insect Light traps 12V DC 8	455	X	O	O	X	X	Australian Entomological Supply	https://www.entosupplies.com.au/equipment/field/traps/insect-light-traps-12-volt-d-c-8-watt/
